# Supplementary material for: Photo-refractoriness reflects bet-hedging strategies deployed in unpredictable environments in male Brandt’s voles
Source: Zoological Lett. 2025 Apr 28;11:5. doi: 10.1186/s40851-025-00251-6 (PMC12036134; doi:10.1186/s40851-025-00251-6)
Supplement: Supplementary file 1 — Supplementary Material 1: Table of sampling time and sample sizes of male Brandt’s voles throughout the experiment, showing the number of samples collected at each time point under long and short photoperiods. Note: “/” represents no sampling. [file 40851_2025_251_MOESM1_ESM.csv]

Ages Groups	PND0	PND3	PND8	PND10	PNW2	PND15	PND18	PNW3	PNW4	PNW6	PNW8	PNW10	PNW12	PNW19
LP	5	5	4	5	5	5	5	5	5	5	5	10	/	19
SP	7	5	5	2	3	2	2	2	5	5	5	10	5	20
