# Supplementary material for: Photo-refractoriness reflects bet-hedging strategies deployed in unpredictable environments in male Brandt’s voles
Source: Zoological Lett. 2025 Apr 28;11:5. doi: 10.1186/s40851-025-00251-6 (PMC12036134; doi:10.1186/s40851-025-00251-6)
Supplement: Supplementary file 2 — Supplementary Material 2: Body mass (mean ± SD) of male Brandt’s voles at different ages under long and short photoperiods. P value showing the effect of photoperiod and age on body mass. Independent-sample t test and one-way ANOVA were used for data analysis. [file 40851_2025_251_MOESM2_ESM.csv]

Postnatal week (PNW)	Body mass
	Long Photoperiod (Mean ± SD)	Short Photoperiod (Mean ± SD)	t	df	P value
3	21.3 ± 2.0	18.5 ± 2.9	3.169	24.572	0.004
4	29.8 ± 3.9	26.5 ± 4.3	2.223	29	0.034
5	38.7 ± 5.5	30.0 ± 5.6	4.394	29	< 0.001
6	45.8 ± 6.9	33.8 ± 7.7	4.573	29	< 0.001
7	49.7 ± 6.5	36.1 ± 7.9	5.260	29	< 0.001
8	53.3 ± 6.4	39.7 ± 7.6	8.104	68	< 0.001
9	53.8 ± 7.4	41.7 ± 8.1	6.472	68	< 0.001
10	53.9 ± 8.1	43.6 ± 9.4	4.889	68	< 0.001
11	53.5 ± 8.8	45.8 ± 10.4	3.344	68	0.001
12	54.6 ± 9.3	47.5 ± 11.3	2.885	68	0.005
13	55.2 ± 9.5	48.5 ± 13.0	2.454	68	0.017
14	55.5 ± 10.4	50.4 ± 13.9	1.731	68	0.088
15	56.2 ± 11.0	51.1 ± 14.6	1.670	68	0.099
16	56.0 ± 12.1	52.8 ± 16.5	0.911	68	0.366
17	55.9 ± 12.1	55.3 ± 18.2	0.172	59.13	0.864
18	56.8 ± 13.5	61.7 ± 17.4	-1.301	68	0.198
19	58.1 ± 13.8	65.8 ± 16.5	-2.116	68	0.038
20	58.8 ± 14.1	62.5 ± 14.3	-0.738	29	0.467
21	59.4 ± 14.5	65.2 ± 16.1	-1.064	29	0.296
22	62.3 ± 14.0	71.1 ± 16.2	-1.631	29	0.114
F	17.188	22.166
df	19	19
P value	< 0.001	< 0.001
