# Supplementary material for: Photo-refractoriness reflects bet-hedging strategies deployed in unpredictable environments in male Brandt’s voles
Source: Zoological Lett. 2025 Apr 28;11:5. doi: 10.1186/s40851-025-00251-6 (PMC12036134; doi:10.1186/s40851-025-00251-6)
Supplement: Supplementary file 3 — Supplementary Material 3: Testicular volume (mean ± SD) of male Brandt’s voles at different ages under long and short photoperiods. P value showing the effect of photoperiod and age on testicular volume. Independent-sample t test and one-way ANOVA were used for data analysis. [file 40851_2025_251_MOESM3_ESM.csv]

Postnatal week (PNW)	Testicular volume
	Long Photoperiod (Mean ± SD)	Short Photoperiod (Mean ± SD)	t	df	P value
3	-	-
4	246.5 ± 47.20	137.77 ± 69.65	4.664	18.291	< 0.001
5	265.04 ± 27.74	78.53 ± 62.97	9.925	15.769	< 0.001
6	422.39 ± 98.82	191.57 ± 138.69	5.229	27	< 0.001
7	508.54 ± 120.14	170.81 ± 128.22	7.445	28	< 0.001
8	541.58 ± 117.34	186.54 ± 117.74	12.544	67	< 0.001
9	617.84 ± 107.27	209.95 ± 107.25	15.792	67	< 0.001
10	611.14 ± 108.50	249.67 ± 112.22	13.604	67	< 0.001
11	620.50 ± 90.32	336.01 ± 153.82	9.334	53.034	< 0.001
12	632.53 ± 124.87	315.31 ± 166.73	8.963	67	< 0.001
13	670.87 ± 137.67	381.61 ± 190.83	7.272	61.849	< 0.001
14	706.71 ± 136.26	420.61 ± 201.79	6.952	59.668	< 0.001
15	639.75 ± 147.02	373.90 ± 181.28	6.739	68	< 0.001
16	532.18 ± 176.68	343.77 ± 248.52	3.655	61.375	< 0.001
17	499.70 ± 211.57	369.29 ± 235.13	2.439	68	0.017
18	508.88 ± 265.21	379.14 ± 241.52	2.140	68	0.036
19	424.29 ± 230.30	422.23 ± 218.43	0.038	68	0.969
20	468.99 ± 192.81	428.78 ± 189.96	0.584	29	0.563
21	479.97 ± 195.74	495.29 ± 214.92	-0.208	29	0.837
22	456.75 ± 181.15	446.54 ± 178.88	0.158	29	0.876
F	14.261	8.215
df	18	18
P value	< 0.001	< 0.001
